# Supplementary material for: Carbapenem Combinations for Infections Caused by Carbapenemase-Producing Pseudomonas aeruginosa: Experimental In Vitro and In Vivo Analysis
Source: Antibiotics (Basel). 2022 Sep 7;11(9):1212. doi: 10.3390/antibiotics11091212 (PMC9495166; doi:10.3390/antibiotics11091212)
Supplement: Supplementary file 1 [file antibiotics-11-01212-s001.zip]

Archive with 1 entries (1 files):
- antibiotics-1895573-supplementary.pdf
